# Supplementary material for: Food globalization in southern Central Asia: archaeobotany at Bukhara between antiquity and the Middle Ages
Source: Archaeol Anthropol Sci. 2023 Jul 21;15(8):124. doi: 10.1007/s12520-023-01827-z (PMC10361866; doi:10.1007/s12520-023-01827-z)
Supplement: Supplementary file 2 — Supplementary file2 (XLSX 52.9 kb) [file 12520_2023_1827_MOESM2_ESM.xlsx]

## Sheet: Title page
Food Globalization in southern Central Asia: Archaeobotany at Bukhara between Antiquity and the Middle Ages Archaeological and Anthropological Sciences Mir-Makhamad, Basira1,2,3*; Sören Stark4; Sirojidin Mirzaakhmedov5; Husniddin Rahmonov5; and Robert N. Spengler III1,2 1. Department of Archaeology, Max Planck Institute for the Science of Human History, Jena, Germany 2. Domestication and Anthropo…

## Sheet: Table
Bukhara 2020-2021 Uzbekistna					Grain Parts *Not in Totals										Domestic Grains and Legumes															Spices									Domestic fruits and nuts
Context	Sample #	State of preservation	Volume of Soil Floated (Liters)	Wood (Fragments > 2.oo mm) g	Wheat Rachis (Hexaploid)	Wheat Rachis (Tetroploid)	Triticum spelta (rachis)	Poaceae rachis	Barley Rachis	Cerealia	Legume	Grape pedicel	Grape cane	Culm Node	Hordeum vulgare	Triticum aestivum	Triticum sp.	Oryza sativa	Panicum miliaceum	Setaria italica	Millet	Lens culinaris	Pisum sativum	Cicer arientinum	Vigna sp.	Linum cf. usitatissimum	Solanum melongena	Gossypium sp.	cf. Gossypium sp.	Coriandrum sativum	Lepidium sativum	Sesamum indicum	Piper nigrum	Seed Type D (Brassicaceae)	cf. Nigela sativa	Cuminum cyminum	Apiaceae (Cultivated group A)	Rhus coriaria	Cucurbitaceae	Cucumis sp.	Cucumis melo	Cucumis cf. melo	Cucumis cf. sativus	Citrullus lanatus (big seeds)	Citrullus lanatus (small seeds)	Elaeagnus angustifolia (nucleus)	Elaeagnus angustifolia (amandes)	Juglans regia (fragmented)	Fisuc carica
Trench 1, ON18 (depth-60 cm)	FSB1	Charred	19	26.9						1																		90
Trench 2 (depth -42cm)	FSB2	Charred	9	3.2
Trench 1, ON4	FSB3	Charred	10	0.15						3					4	5			2	2	1							48
		Mineralized
Trench 1 (depth -70cm)	FSB4	Charred	33	7.7				1		17					16	4			4	10		18	1
		Mineralized
Trench 3 (ON14)	FSB5	Charred	8.5	1.3										2	1	1	1
		Mineralized
Trench 4	FSB6	Charred	19.5	36.4					2	8	1	1			11	18			26	19		2	2					1
Trench 4 -badrab (ON42)	FSB7	Charred	11.5	8.01
		Mineralized																										5		1								6		7	41	2			3	29	20		754
Trench 4 (ON28, depth - 40cm)	FSB8	Charred	28	12.4	4	5			5	38			8	2	17	91			6	21		6						28
Trench 4 -badrab (ON39 - middle layer)	FSB9	Charred	55.5	0.12											1
		Mineralized								1												6						1												12	38			9		4			1
Trench 4- badrab (ON20, bellow FSB9)	FSB10	Charred	52.5	27.8								1								1
		Mineralized									3											1						1	1											6	26			3		5	5		296
Trench 4- badrab (ON35)	FSB11	Charred	21	25.3															1	1		1																						1				2
		Mineralized																																2						12	13			2		5	2		184
Trench 1 (ON5, insitu - khum)	FSB12	Charred	18	11.3											4				3	1			1					2
		Mineralized
Trench 1 - tashnau (ON3)	FSB13	Charred	5.5	0
Trench 1 - tashnau (ON22)	FSB14	Charred	5	1.3						9					12	2			3	1	3
		Mineralized
Trench 1 (ON24, depth -2.5 m)	FSB15	Charred	11.5	5.8
Trench 4 (ON33)	FSB16	Charred	9	20.7											4		10		2						128
Trench 1 (ON5, insitu - khum)	FSB17	Charred	36	12.1						6					27	8			115	235		5						10
Trench 4 -badrab (ON44, depth - 7m)	FSB18	Charred	47.5	0.04																1
		Mineralized														2		62	17			25						3		12			1	10				154	11	9	305			2		1	7		152
Trench 3 (ON14)	FSB19	Charred	15	5.2															1
		Mineralized
R2 (depth - 1m)	FSB20	Charred	6	1.4						1		1			3	5	1					6
Trench 2019 - badrab (ON29, depth - 3m)	FSB21	Mineralized	13															8				1																37		2	44
Trench 1 (depth - 6.2-6.8 m)	FSB22	Mineralized	4.5
Trench 4 - badrab (ON44, depth - 7.2)	FSB23	Charred	123.5	0.8												2
		Mineralized										34		1	2	6		63	52		23	49				2		9		17	10			373				200		97	823			16	23	1698	204		1282
Trench 4 - badrab (ON44, depth - 7m)	FSB25	Charred	105													1
		Mineralized												1				105	23			50	1					9		17	5	1		77				268		4	633			1	2	3	24		519
Trench 4 - badrab (ON44, depth - 6.4 m)	FSB26	Charred	16.5												4													5		1
		Mineralized															1	6				12								5	2							80			73								91
Trench 4 - badrab (ON44, depth -7.2m)	FSB27	Mineralized	256									3			1			15			5	10								4				34				43		125	16			1		293
Total 2020			939.5	207.92	4	5		1	7	84	4	40	8	6	107	145	13	259	255	292	32	192	5		128	2		212	1	57	17	1	1	496				788	11	274	2012	2		35	28	2038	262	2	3279
Trench 2 -badrab (ON107, depth - 4-5m)	FS1-21	Charred	217	32.6											1	6			1	1
		Mineralized										1						16	94			19			128	4	15	273		4	23			225				21	20	319	854		2	4		83	30		1033
Trench 4 - badrab (ON 86, depth - 3m)	FS2-21	Charred	122	0
		Mineralized										5										5						12						30					2	20	66					3	2		1
Trench 2 - (depth - 3 m)	FS3-21	Charred	136.5	11.96							1	1		1	4	2			1	5								3
		Mineralized											1						2									2						5						3	2						49		10061
Trench 4 (depth - 1.5m)	FS4-21	Charred	80	0.3	3			15	18	167				6	6	4			42	33	6	2						3
Trench 4 - badrab(ON 88, depth - 1m)	FS5-21	Charred	426	46.2															2
		Mineralized																									2	3						1	5	1				5						6	88		30860
Trench 2 - badrab (ON18, depth - 3m)	FS6-21	Charred	169	25.1						1				1	1	5			3	2								1
		Mineralized								1				1	1			19	125			11				8	14	77		2	36			116		5	1	183	307	208	269		1	1			28		1067
Trench 4 - badrab (ON91)	FS7-21	Charred	335	7.8					1							1				1																											1
		Mineralized														1		1	4									17						62			2			12	11					3	117		6490
Trench 4 - badrab (ON82)	FS8-21	Charred	122.5	4				5	3	42				4	27	22			1	3	1		2
		Mineralized										2							1																					1							1		4
Trench 4 (depth - 1m)	FS9-21	Charred	102	1.5	12	5	8		42	847				18	231	74	1		6	1		2		1				14
		Mineralized
Trench 2 - badrab (depth - 1m)	FS10-21	Charred	15	0.13					1	18					1	1			1	1
Trench 5 (ON72)	FS11-21	Charred	3	0.007												1								1
Trench 5 (ON73)	FS12-21	Charred	4	0.004																								3
Trench 5 (ON80, room 3)	FS13-21	Charred	1.5	0						13						1
Trench 4 (from a pot)	FS14-21	Charred	1.5	0					1					1
Total 2021			1735	129.601	15	5	8	20	66	1089	1	9	1	32	272	118	1	36	283	47	7	39	2	2	128	12	31	408	0	6	59	0	0	439	5	6	3	204	329	568	1202	0	3	5	0	95	316	0	49516
Total (2 seasons)			2674.5	337.521	19	10	8	21	73	1173	5	49	9	38	379	263	14	295	538	339	39	231	7	2	256	14	31	620	1	63	76	1	1	935	5	6	3	992	340	842	3214	2	3	40	28	2133	578	2	52795
[truncated: 89 more columns]
