# Supplementary material for: Food globalization in southern Central Asia: archaeobotany at Bukhara between antiquity and the Middle Ages
Source: Archaeol Anthropol Sci. 2023 Jul 21;15(8):124. doi: 10.1007/s12520-023-01827-z (PMC10361866; doi:10.1007/s12520-023-01827-z)
Supplement: Supplementary file 3 — Supplementary file3 (XLSX 31.8 kb) [file 12520_2023_1827_MOESM3_ESM.xlsx]

## Sheet: Title Page
Food Globalization in southern Central Asia: Archaeobotany at Bukhara between Antiquity and the Middle Ages Archaeological and Anthropological Sciences Mir-Makhamad, Basira1,2,3*; Sören Stark4; Sirojidin Mirzaakhmedov5; Husniddin Rahmonov5; and Robert N. Spengler III1,2 1. Department of Archaeology, Max Planck Institute for the Science of Human History, Jena, Germany 2. Domestication and Anthropo…

## Sheet: Wheat (charred)
	Wheat
	Sample	Length	Width	Thickness
	FS3_BKH	6.47	3.23	2.58
		4.96	2.71	2.48
	FS4_BKH	4.7	2.77	2.3
	FS6_BKH	4.8	2.82	2.45
		4.21	3.31	2.73
		4.48	2.95	2.05
		4.64	2.53	1.87
		4.45	3.01	3.08
		3.92	2.71	2.25
		4.3	3.19	2.61
		4.7	2.5	2.14
		4.28	3.1	2.99
		4.08	2.71	2.63
		4.26	2.51	2.3
		4.37	2.59	2.37
	FS8_BKH	4.68	2.71	2.47
		4.09	2.85	2.31
		3.9	2.9	2.33
		4.49	2.49	2.35
		3.89	2.53	2.09
		4.05	2.5	2.2
		4.72	3.87	3.25
		4.12	2.61	2.52
		4.19	2.75	2.65
		3.37	2.78	2.09
		4.61	2.34	2.21
		4.2	2.74	2.14
		4.27	3.11	2.03
		4.32	2.42	2.14
		3.98	3	2.84
		3.94	2.39	2.02
		4.16	2.6	1.94
		4.29	3.07	2.49
		4.05	2.56	2.54
		4.71	3.01	2.39
		3.7	2.89	2.44
		3.97	2.73	2.08
		3.87	2.48	1.99
		4.16	2.82	2.52
		3.95	2.48	2.05
		4.59	2.55	2.16
		4.01	2.53	2.32
	FS17_BKH	4.25	1.95	1.99
		4.7	3.12	2.49
		3.4	3.04	2.37
		3.29	2.08	1.8
		4.16	1.96	1.93
		3.67	2.12	1.97
		3.22	2.25	1.81
	FS20_BKH	3.71	2.86	2.34
		3.91	3.23	2.37
		4.61	2.84	2.48
	FS23_BKH	5.32	3.7	2.86
	FS1_BKH_2021	4.74	3.5	3.09
		3.34	2.35	1.8
		4.17	2.42	1.98
	FS4_BKH_2021	3.74	2.55	2.18
		3.87	3.17	2.46
	FS6_BKH_2021	4.41	3.1	2.52
		4.21	3.24	2.73
		5.36	3.52	2.89
		4.27	2.99	2.63
	FS7_BKH_2021	4.08	2.89	2.43
	FS8_BKH_2021	4.36	3.07	2.12
		4.19	2.82	2.93
		4.57	2.51	1.93
		5.72	3.2	2.84
		4.32	3.54	2.61
		3.54	3.14	2.35
		3.84	3.51	2.77
	FS9_BKH_2021	4.61	2.76	2.11
		6.34	3.16	3.02
		4.98	3.36	2.57
		4.64	3.56	2.63
		3.43	2.9	2.43
		4.5	2.38	2.31
		4.25	2.6	2.17
		3.89	2.42	1.83
		4.1	3.27	2.74
		3.88	2.29	2.03
		3.86	3.19	2.77
		4.19	2.5	1.97
		4.45	2.71	2.1
		3.53	2.67	2.07
		4.04	2.86	2.12
		4.13	2.75	2.76
		3.72	2.07	2.47
		4.07	2.91	2.18
		3.7	2.77	2.21
		4.7	2.85	2.35
		3.35	2.49	2.33
		3.8	2.7	2.27
		4.55	3.16	2.67
		3.31	3.26	2.97
		3.26	2.6	2.32
		3.52	2.58	1.93
		3.47	2.56	1.94
		4.2	2.73	2.05
		3.77	3.15	2.77
		4.9	3.03	2.36
	FS13_BKH_2021	4.26	3.43	2.61
	mean	4.21059	2.81871	2.36752
	min	3.22	1.95	1.8
	max	6.34	3.87	3.25

## Sheet: Wheat (miniralized)
	Wheat (miniralized)
	Sample	Length	Width	Thickness
	FS23_BKH	6.35	3.72	3.1
		6.39	3.89	2.72
	FS9_BKH_2021	5.39	3.31	2.68
	mean	6.04333	3.64	2.83333
	min	5.39	3.31	2.68
	max	6.39	3.89	2.83333

## Sheet: Barley (charred)
	Barley
	Sample	Length	Width	Thickness
	FS3_BKH	6.13	3.1	2.62
	FS4_BKH	4.94	2.21	1.69
		5.25	2.41	1.9
		6.43	2.89	2.49
		5.87	3.48	2.27
		5.59	3.08	2.32
		5.31	2.98	2.31
	FS6_BKH	5.62	2.78	2.66
		6.22	3.08	2.58
		4.64	2.52	2.16
		5.44	2.38	2.61
		4.17	2.34	1.71
	FS8_BKH	5.11	2.79	2.08
		5.61	2.92	2.57
		4.95	3.04	2.46
		5.19	3.18	2.12
		5.26	2.87	2.63
		5.43	3.22	2.34
		5	2.46	2.1
		4.29	2.68	2.25
	FS12_BKH	5.51	2.59	2.33
		6.4	2.75	2.45
		6.1	2.67	2.36
	FS16_BKH	3.93	2.48	1.81
	FS17_BKH	5.82	2.66	2.21
		5.21	2.79	2.32
		5.87	2.42	2.81
		4.74	2.28	1.68
		4.3	2.04	1.76
		5.07	2.66	2.22
		5.79	2.71	2.08
		5.89	3.15	2.52
		5.99	3.32	2.7
		4.7	2.23	2.13
		3.96	1.66	1.08
		5.14	2.14	1.68
		5.49	2.37	1.54
		5.95	2.43	1.98
		5.18	2.68	2.07
	FS26_BKH	4.89	2.66	2.06
		4.56	2.71	2.65
		6.12	3.18	2.45
	FS_1_BKH_2021	5.76	2.91	2.27
	FS_3_BKH_2021	6.34	3.45	2.86
		5.39	5.39	2.39
		3.48	3.15	2.53
	FS4_BKH_2021	5.93	2.98	2.32
		5.29	2.87	1.6
		6.33	3.67	2.32
		5.34	2.99	2.51
		5	2.75	1.92
	FS6_BKH_2021	4.8	3.04	2.15
	FS8_BKH_2021	4.88	2.68	2.31
		5.73	3.31	2.97
		5.13	2.53	2.15
		5.4	3.22	2.87
		4.8	3.03	2.53
		5.56	3.62	2.58
		4.58	2.88	1.87
		5.17	3.37	2.64
		4.68	2.63	1.82
		5.08	3.08	2.44
		3.95	2.3	1.75
		4.99	3.36	2.45	naked
		6.83	3.36	3.15
		4.61	3.13	3.03
	FS9_BKH_2021	4.71	3.19	2.67
		4.9	2.91	2.66
		6.79	4.16	2.53
		6.59	3.95	3.36
		5.65	3.06	2.71
		5.8	3.34	2.87
		6.18	3.69	3
		5.92	3.5	2.61
		5.65	3.32	2.39
		6.59	3.66	3.46
		5.55	2.46	1.86
		5.65	2.71	1.97
		5.18	2.41	1.92
		4.68	2.86	2.01
		4.79	2.81	2.58
		5.62	3.31	2.28
		4.89	3.33	2.52
		5.5	3.25	2.73
		5.97	3.31	2.83
		5.77	2.77	2.48
		5.86	2.96	2.74
		5.55	2.64	2.06
		5.36	2.71	2.19
		4.58	3.44	2.6
		6.37	3.19	2.49
		5.41	3.29	2.68
		5.87	2.92	2.46
		6.4	3.43	2.97
		6	3.51	2.68
		5.11	2.75	2.35
		5.32	3.42	2.58
		4.47	2.24	1.77
		6	3.92	3.4
		6.34	2.95	2.57
		5	2.86	2.12
		6.05	3.47	3.01
		4.53	2.85	2.09
		5.03	2.84	2.27
		5.17	2.92	2.09
		5.61	3.1	2.57
		5.46	3.19	2.25
		4.73	2.65	2.47
		4.02	2.22	1.64
		4.26	2.59	1.86
		4.99	3.42	2.51
		4.75	2.56	2.03
		5.09	2.91	2.28
		5.1	2.55	2.36
		5.51	3.25	2.62
		5.23	2.62	2.22
		5.11	3.08	2.22
		6.39	3.13	3
		3.72	2.14	1.68
		5.57	3.17	2.6
		6.18	3.17	2.96
		4.94	3.01	2.73
		4.83	2.47	1.87
		4.06	2.61	1.76
		5.78	3.15	2.85
		5.29	3.56	3.09
		5.09	3.77	2.73
		5.55	3.2	2.52
		4.96	2.76	2.26
		5.52	2.47	2.62
		5.09	3.08	2.68
		5.96	2.78	2.24
		4.5	2.46	2.28
		4.79	2.87	2.46
		5.51	2.59	2.26
		5.04	3.01	2.21
		4.71	2.68	2.27
		5.43	2.96	2.43
		4.51	2.31	1.99
		4.93	3.2	2.36
		5.65	2.9	2.42
		5.94	3.43	2.84
		5.07	3.02	2.55
		4.72	2.68	2.35
	FS10_BKH_2021	5.55	2.9	2.01
	mean	5.31069	2.94221	2.37103
	min	3.48	1.66	1.08
	max	6.83	5.39	3.46

## Sheet: Barley (mineralized)
	Barley
	Sample	Length	Width	Thickness
	FS6_BKH_2021	6.75	3.36	2.49

## Sheet: Broomcorn millet (charred)
	Broomcorn millet
	Sample	Length	Width	Thickness	Scutellum Notch
	FS6_BKH	2.23	1.95	1.5	0.79
		2.32	1.9	1.48	0.78
		1.95	1.7	1.54	0.7
		1.81	1.72	1.27	0.63
	FS8_BKH	2.25	1.85	1.68	0.86
		1.73	1.75	1.53	0.46
	FS12_BKH	2.24	2.14	1.84	0.86
		2.02	1.66	1.36	0.67
	FS17_BKH	1.96	1.88	1.56	0.89
		1.94	1.87	1.5	0.62
		2.41	1.95	1.49	0.86
		2.23	1.89	1.37	0.68
		2.16	1.83	1.67	0.87
		1.64	1.57	1.36	0.63
		1.99	2.09	1.95	0.59
		2.44	2.12	1.77	0.9
		2.26	1.9	1.6	0.8
		1.86	1.91	1.47	0.78
		2.47	2.08	1.78	1.02
		1.98	1.66	1.51	0.6
		2.03	1.83	1.4	0.92
		2.22	1.99	1.83	0.65
		2.39	2.05	1.72	0.72
		2.02	1.88	1.76	0.56
		1.91	1.99	1.77	0.63
		2.18	2.05	1.51	0.79
		1.92	1.91	1.6	0.67
		1.99	1.73	1.65	0.79
		2.15	1.8	1.43	0.73
		1.8	1.97	1.67	0.5
		2.05	1.76	1.38	0.52
		1.92	1.56	1.32	0.69
	FS3_BKH_2021	1.99	1.97	1.74	0.9
	FS4_BKH_2021	1.96	1.69	1.29	0.55
		1.98	1.6	1.34	0.56
		2.21	1.67	1.17	0.6
		1.95	1.69	1.45	0.56
		1.58	1.37	1.11	0.78
		1.43	1.23	0.99	0.43
		2.09	1.68	1.28	0.65
		1.71	1.62	1.35	0.57
		1.83	1.51	1.44	0.55
		1.94	1.64	1.36	0.62
		1.99	1.67	1.4	0.67
		1.69	1.76	1.5	0.52
		1.76	1.27	1.13	0.83
		1.86	1.59	1.37	0.58
		2.12	1.69	1.46	0.93
	FS5_BKH_2021	2.05	1.77	1.65	0.7
	FS6_BKH_2021	2	1.87	1.46	0.75
		1.86	1.51	1.45	0.48
	FS9_BKH_2021	1.99	1.9	1.6	0.8
		2.01	1.79	1.49	1.01
	mean	2.00887	1.7817	1.49623	0.701887
	min	1.43	1.23	0.99	0.43
	max	2.47	2.14	1.95	1.02

## Sheet: Rice (miniralized)
	Rice
	Sample	Length	Width	Thickness
	FS18_BKH	6.37	2.29	3.66
		5.79	2.31	3.4
		5.37	2.54	3.29
		5.52	3.36	3.55
		5.73	2.64	3.53
		5	2.8	3.49
		5.45	2.46	3.54
		5.71	2.67	3.65
		5.55	2.22	3.55
		5.93	2.32	3.37
		6.08	2.4	3.43
		5.93	2.68	3.36
		5.28	2.24	3.4
	FS23_BKH	5.27	2.2	3.24
		5.08	2.1	3.16
		5.91	2.41	3.32
		5.29	2.16	3.28
		5.07	2.07	3.18
		5.08	2.15	3.13
		5.97	2.25	3.37
		6.55	2.19	3.62
		5.43	2.46	3.19
		5.32	2.29	2.93
		5.74	2.42	3.12
		6.07	2.24	3.53
		5.7	2.28	3.39
		5.34	2.24	3.37
		5.62	2.34	2.46
		6.39	2.58	3.41
		6.3	2.4	3.45
		5.43	2.49	3.05
		5.81	2.39	3.45
		5.73	2.22	3.11
		6.04	2.34	3.38
		5.8	2.41	3.36
		5.42	2.51	3.29
		5.61	2.37	3.59
		5.78	2.36	2.99
		5.69	2.53	3.32
		4.99	2.34	3.24
		5.18	2.48	3.16
		5.38	2.35	3.06
		4.92	2.07	3.17
		5.17	2.27	3.48
	FS25_BKH	5.48	1.91	3.08
		5.86	2.93	3.18
		5.16	2.46	3.25
		5.18	2.21	3.15
		5.44	2.26	2.86
		6.76	2.45	4.57
		5.6	1.99	3.01
		5.18	2.4	3.26
		5.4	2.21	3.18
		5.67	2.38	3.16
		6.08	2.66	3.75
		5.35	2.41	3.15
		5.4	2.28	3.35
		5.27	2.27	3.26
		5.44	2.09	3.39
		6.67	2.15	3.87
		5.5	2.23	3.43
		6.27	2.31	3.06
		5.07	1.95	3.46
		5.65	2.26	3.21
		6.12	2.38	3.36
		5.29	2.16	3.38
		5.44	2.15	3.28
		5.2	2.5	3.27
		5.22	2.37	3.36
		5.12	2.08	2.91
		5.48	2.46	3.1
		5.96	2.65	3.61
		5.78	2.35	3.24
		5.92	2.25	3.05
		5.61	2.44	3.25
		5.2	1.98	3.07
		5.43	2.43	3.27
		5.34	2.2	3.54
		5.24	2.34	3.3
		5.28	2.14	3.37
		5.27	2.36	3.49
		5.3	1.95	2.88
		5.47	2.22	3.4
	FS26_BKH	5.55	1.97	3.34
		5.1	2.21	3.09
		6.04	2.7	3.29
		5.07	2.32	3.54
		5.38	2.3	3.28
	FS27_BKH	5.63	2.42	3.23
		5.33	2.41	3.65
		4.48	2.42	3.58
		5.23	2.46	3.35
		5.14	2.73	3.39
		4.91	2.25	2.98
	FS1__BKH_2021	5.7	2.52	3.39
		5.87	2.46	3.53
		6.07	2.27	3.19
		4.95	2.33	3.08
		5.01	2.46	3.3
		5.86	2.57	3.54
		5.03	2.36	2.97
		5.41	1.79	2.84
		5.14	1.82	2.3
	FS7_BKH_2021	6.37	1.95	3.2
	mean	5.54	2.33442	3.29654
	min	4.48	1.79	2.3
	max	6.76	3.36	4.57

## Sheet: Foxtail millet (charred)
		Fotail millet
		Sample	Length	Width	Thickness	Scutellum Notch
		FS6_BKH	2.15	2.11	1.73	1.3
			1.46	1.37	1.24	1.06
			1.95	1.54	1.38	1.12
			2.2	1.76	1.31	1.31
		FS8_BKH	1.38	1.55	1.17	0.9
			1.94	2.02	1.56	1.56
			1.85	1.69	1.34	1.26
		FS12_BKH	1.46	1.58	1.42	1.22
			1.44	1.45	1.03	1.08
		FS17_BKH	1.59	1.3	1.34	1.03
			1.82	1.81	1.52	1.1
			1.62	1.58	1.39	0.87
			1.75	1.48	1.3	0.92
			1.57	1.56	1.36	1.02
			1.69	1.56	1.36	1.12
			1.61	1.72	1.56	0.9
			1.83	1.66	1.59	1.21
			1.6	1.73	1.58	1.27
			1.66	1.56	1.53	1.17
			1.72	1.6	1.44	0.99
			1.79	1.73	1.3	0.99
			1.56	1.42	1.33	0.98
			1.71	1.45	1.21	1.09
			1.6	1.74	1.53	1.01
			1.66	1.56	1.13	1.03
			1.73	1.62	1.44	1.01
			1.58	1.45	1.24	1.01
			1.67	1.8	1.37	1.18
			1.67	1.57	1.46	0.87
			1.49	1.5	1.09	0.96
			1.5	1.55	1.27	0.91
			1.55	1.59	1.42	0.97
			1.53	1.48	1.21	0.96
			1.5	1.53	1.37	0.77
			1.3	1.34	1.3	1
			1.69	1.52	1.25	0.92
			1.64	1.54	1.29	0.76
			1.69	1.56	1.13	1.02
			2.13	1.91	1.45	1.14
			1.72	1.5	1.31	1.01
			1.69	1.71	1.29	1.25
			1.56	1.51	1.31	1
			1.63	1.56	1.38	1.12
			1.71	1.82	1.53	1.3
			1.69	1.59	1.4	1.06
			1.61	1.61	1.37	1.03
			1.61	1.57	1.28	1.08
			1.61	1.59	1.23	1.11
			1.99	2.03	1.54	1.15
			1.47	1.61	1.15	1.02
			1.52	1.56	1.27	0.94
			2.02	1.79	1.13	1.2
			1.59	1.68	1.48	1.02
			1.64	1.61	1.39	0.87
			1.66	1.46	1.1	1.12
			1.6	1.49	1.34	0.88
			1.72	1.54	1.24	1.17
			1.47	1.56	1.4	1.08
			1.78	1.87	1.52	1.23
			1.56	1.6	1.41	1.04
			1.49	1.62	1.37	0.88
			1.61	1.43	1.2	1.03
			1.51	1.32	0.93	1.05
			1.54	1.37	1.17	1.03
			1.58	1.35	0.97	0.94
		FS1_BKH_2021	1.68	1.57	1.35	1.23
		FS3_BKH_2021	1.27	1.48	1.16	0.97
			1.56	1.53	1.04	0.9
			1.85	1.46	1.29	1.17
			1.65	1.67	1.58	1.25
		FS4_BKH_2021	1.75	1.48	1.02	1.14
			1.58	1.59	1.27	1.36
			1.75	1.39	0.98	1.13
			1.78	1.59	1.21	1.53
			1.59	1.76	1.5	1.17
			1.49	1.33	0.98	0.91
			1.6	1.33	1.06	1.09
			1.65	1.63	1.39	1.17
			1.31	1.11	0.79	0.94
			1.38	1.3	0.98	0.85
			1.62	1.34	1.06	0.93
		FS7_BKH_2021	1.86	1.7	1.32	1.11
		FS10_BKH_2021	1.5	1.51	1.25	1.37
			1.6	1.6	1.44	0.9
		mean	1.64679	1.57393	1.30143	1.0681
		min	1.27	1.11	0.79	0.76
		max	2.2	2.03	1.59	1.56
